# Supplementary material for: Sticking together: independent evolution of biofilm formation in different species of staphylococci has occurred multiple times via different pathways
Source: BMC Genomics. 2024 Aug 28;25:812. doi: 10.1186/s12864-024-10719-y (PMC11350952; doi:10.1186/s12864-024-10719-y)
Supplement: Supplementary file 2 — Supplementary Material 2. [file 12864_2024_10719_MOESM2_ESM.xlsx]

## Sheet: Sheet2
Strain	Species (assigned by MALDI-TOF)	Biofilm Category	Average CV Absorbance	Year Collected	Source	Sample	Microbiology Opinion	Orthopaedic Opinion	Seq_Name
15TB0702	Staphylococcus epidermidis	****	4.3055	2013	Clinical sample	Acetabulum membrane (hip)	Not significant	Clinically infected	R-Dean-1_S193
15TB0703	Staphylococcus epidermidis	*	0.770163	2014	Clinical sample	Knee tissue	Significant	Clinically infected	R-Dean-9_S201
15TB0704	Staphylococcus epidermidis	****	4.3055	2014	Clinical sample	Knee tissue	Significant	Clinically infected	R-Dean-17_S209
15TB0706	Staphylococcus epidermidis	**	1.29421	2014	Clinical sample	Knee tissue	Significant	Clinically infected	15TB0706_S1
15TB0707	Staphylococcus epidermidis	**	1.40311	2014	Clinical sample	Hip tissue	Significant	Clinically infected	15TB0707_S155
15TB0708	Staphylococcus epidermidis	**	1.57583	2014	Clinical sample	Hip tissue	Significant	Clinically infected	15TB0708_S8
15TB0709	Staphylococcus epidermidis	*	0.467888	2014	Clinical sample	Knee tissue	Not significant	Clinically infected	15TB0709_S14
15TB0710	Staphylococcus haemolyticus	*	0.35755	2014	Clinical sample	Ankle joint fluid	Uncertain	No notes	15TB0710_S37
15TB0711	Staphylococcus epidermidis	*	0.317	2014	Clinical sample	Knee fluid	Significant	Clinically infected	R-Dean-25_S217
15TB0712	Staphylococcus warneri	*	0.51965	2013	Clinical sample	Hip tissue	Not significant	Clinically infected	R14014CNEG1A_S28
15TB0713	Staphylococcus haemolyticus	*	0.286512	2013	Clinical sample	Tissue from hip plate infection	Not significant	Clinically infected	15TB0713_S25
15TB0714	Staphylococcus epidermidis	**	2.58927	2013	Clinical sample	Left knee tissue	Not significant	Clinically infected	15TB0714_S12
15TB0715	Staphylococcus simulans	****	4.21313	2013	Clinical sample	Right ankle, internal fixation, tissue	Unknown	Clinically infected	R-Dean-33_S225
15TB0716	Staphylococcus epidermidis	*	0.617587	2014	Clinical sample	Hip tissue	Significant	Unsure	R-Dean-41_S233
15TB0717	Staphylococcus capitis	**	2.55158	2013	Clinical sample	Right knee tissue	Not significant	Clinically infected	15TB0717_S106
15TB0718	Staphylococcus hominis	*	0.0935375	2014	Clinical sample	Knee tissue	Not significant	Clinically infected	R-Dean-49_S241
15TB0720	Staphylococcus epidermidis	****	4.3055	2014	Clinical sample	Knee tissue, pre-patella bursitis	Equivical	Clinically infected- native knee	15TB0720_S6
15TB0721	Staphylococcus epidermidis	***	4.0207	2013	Clinical sample	Hip tissue	Unknown	Not clinically infected	R26951_S5
15TB0722	Staphylococcus epidermidis	*	1.08895	2014	Clinical sample	Hip tissue	Significant	Clinically infected	15TB0722_S87
15TB0723	Staphylococcus epidermidis	**	2.3779	2014	Clinical sample	Medial condyle	Significant	Clinically infected	15TB0723_S2
15TB0724	Staphylococcus epidermidis	****	4.3055	2014	Clinical sample	Knee tissue, peri-prosthetic infection	Not significant	Not infected	15TB0724_S16
15TB0725	Staphylococcus epidermidis	*	0.267687	2014	Clinical sample	Knee Synovial fluid	Equivical	Clinically infected	15TB0725_S17
15TB0726	Staphylococcus epidermidis	**	1.89282	2013	Clinical sample	Synovial joint fluid	Probable	Clinically infected	15TB0726_S3
15TB0727	Staphylococcus epidermidis	**	1.89948	2013	Clinical sample	Synovial joint fluid	Probable	Clinically infected	15TB0727_S4
15TB0728	Staphylococcus epidermidis	***	3.70314	2013	Clinical sample	Hip material	Equivical	Not clinically infected	15TB0728_S126
15TB0729	Staphylococcus epidermidis	***	2.88557	2014	Clinical sample	Joint fluid from hip	Probable	No notes	R34108_S40
15TB0730	Staphylococcus epidermidis	**	1.56305	2014	Clinical sample	Joint fluid from hip	Probable	No notes	R34109_S32
15TB0731	Staphylococcus epidermidis	**	2.64852	2014	Clinical sample	Joint fluid from hip	Probable	No notes	R34110_S35
15TB0733	Staphylococcus epidermidis	***	2.71159	2014	Clinical sample	Joint fluid from hip	Probable	No notes	15TB0733_S163
15TB0734	Staphylococcus epidermidis	*	0.393737	2013	Clinical sample	Shoulder joint fluid from haemarthrosis	Unknown		15TB0734_S159
15TB0736	Staphylococcus epidermidis	***	2.75021	2013	Clinical sample	Hip fluid	Significant	Clinically infected	15TB0736_S162
15TB0737	Staphylococcus haemolyticus	*	0.798025	2013	Clinical sample	Hip fluid	Significant	Clinically infected	15TB0737_S160
15TB0738	Staphylococcus epidermidis	***	2.74991	2013	Clinical sample	Hip fluid	Significant	Clinically infected	R360752_S36
15TB0739	Staphylococcus epidermidis	****	4.3131	2013	Clinical sample	Left femur tissue	Unknown	No notes	15TB0739_S167
15TB0740	Staphylococcus haemolyticus	*	0.371387	2014	Clinical sample	Left knee tissue	Not significant	Unsure	R-Dean-20_S212
15TB0741	Staphylococcus epidermidis	**	1.29671	2014	Clinical sample	Right hip tissue	Not significant	Loosening	R-Dean-12_S204
15TB0743	Staphylococcus epidermidis	***	2.92111	2014	Clinical sample	Knee tissue	Significant	Clinically infected	15TB0743_S11
15TB0748	Staphylococcus haemolyticus	*	0.26	2013	Clinical sample	Hip tissue	Equivical	Clinically infected	15TB0748_S46
15TB0749	Staphylococcus warneri	*	0.50585	2013	Clinical sample	Hip tissue	Not significant	Clinically infected	R14014CNEG1B_S16
15TB0750	Staphylococcus epidermidis	**	2.31099	2014	Clinical sample	Hip tissue	Significant	Clinically infected	15TB0750_S150
15TB0752	Staphylococcus epidermidis	****	4.3131	2013	Clinical sample	Hip tissue	Unknown	Not clinically infected	15TB0752_S9
15TB0753	Staphylococcus epidermidis	***	3.52919	2014	Clinical sample	Medial condyle	Significant	Clinically infected	15TB0753_S10
15TB0754	Staphylococcus epidermidis	***	3.67962	2013	Clinical sample	Synovial joint fluid	Probable	Clinically infected	15TB0754_S157
15TB0756	Staphylococcus epidermidis	***	3.9739	2014	Clinical sample	Knee tissue	Significant	Clinically infected	15TB0756_S20
15TB0757	Staphylococcus epidermidis	***	3.00835	2014	Clinical sample	Knee tissue	Significant	Clinically infected	R-Dean-27_S219
15TB0761	Staphylococcus hominis	**	1.9879	2014	Clinical sample	Back aspirate	Significant	Clinically infected	R-Dean-11_S203
15TB0762	Staphylococcus haemolyticus	*	0.06165	2013	Clinical sample	Hip tissue	Not significant	Clinically infected	15TB0762_S45
15TB0763	Staphylococcus epidermidis	****	4.3163	2013	Clinical sample	Hip tissue	Equivical	Clinically infected	15TB0763_S21
15TB0766	Staphylococcus pasteuri	*	0.14165	2013	Clinical sample	Tissue	Not significant	Loosening	15TB0766_S151
15TB0768	Staphylococcus epidermidis	****	4.14299	2014	Clinical sample	Knee tissue, pre-patella bursitis	Equivical	Clinically infected- native knee	15TB0768_S22
15TB0769	Staphylococcus epidermidis	***	3.59234	2014	Clinical sample	Knee tissue, pre-patella bursitis	Equivical	Clinically infected- native knee	15TB0769_S152
15TB0770	Staphylococcus epidermidis	*	0.324025	2014	Clinical sample	Medial condyle	Significant	Clinically infected	15TB0770_S23
15TB0771	Staphylococcus epidermidis	***	3.10374	2014	Clinical sample	Medial condyle	Significant	Clinically infected	15TB0771_S24
15TB0772	Staphylococcus epidermidis	****	4.3163	2014	Clinical sample	Knee Synovial fluid	Equivical	Clinically infected	15TB0772_S25
15TB0773	Staphylococcus warneri	*	0.137838	2014	Clinical sample	Joint fluid from hip	Probable	No notes	R-Dean-74_S266
15TB0774	Staphylococcus epidermidis	**	1.92739	2014	Clinical sample	Joint fluid from hip	Probable	No notes	R34111B_S22
15TB0775	Staphylococcus haemolyticus	*	0.1569	2013	Clinical sample	Hip fluid	Significant	Clinically infected	R-Dean-43_S235
15TB0776	Staphylococcus haemolyticus	***	3.55696	2013	Clinical sample	Hip fluid	Significant	Clinically infected	N/A
15TB0777	Staphylococcus epidermidis	***	3.79795	2013	Clinical sample	Hip fluid	Significant	Clinically infected	N/A
15TB0778	Staphylococcus epidermidis	****	4.21247	2013	Clinical sample	Hip fluid	Significant	Clinically infected	15TB0778_S154
15TB0779	Staphylococcus haemolyticus	*	0.4905	2013	Clinical sample	Hip fluid	Significant	Clinically infected	R-Dean-3_S195
15TB0780	Staphylococcus haemolyticus	*	0.1855	2013	Clinical sample	Hip fluid	Significant	Clinically infected	R360742B_S45
15TB0782	Staphylococcus epidermidis	***	4.0078	2014	Clinical sample	Hip tissue	Significant	Unsure- need dates	R-Dean-90_S282
15TB0783	Staphylococcus epidermidis	****	4.28356	2014	Clinical sample	Hip tissue	Significant	Unsure- need dates	15TB0783_S32
15TB0785	Staphylococcus epidermidis	***	3.63853	2014	Clinical sample	Medial condyle	Significant	Clinically infected	15TB0785_S33
15TB0788	Staphylococcus hominis	*	0.15155	2013	Clinical sample	Knee tissue	Not significant	Clinically infected	15TB0788_S34
15TB0789	Staphylococcus epidermidis	****	4.32462	2013	Clinical sample	Hip tissue	Not significant	Clinically infected	15TB0789_S35
15TB0791	Staphylococcus epidermidis	***	3.74997	2014	Clinical sample	Knee tissue	PJI	Not significant	15TB0791 S104
15TB0793	Staphylococcus hominis	*	0.91622	2015	Healthy sample	Healthy skin swab			R-Dean-82_S274
15TB0794	Staphylococcus epidermidis	**	1.55236	2015	Healthy sample	Healthy skin swab			R-Dean-66_S258
15TB0795	Staphylococcus hominis	**	1.91217	2015	Healthy sample	Healthy skin swab			R-Dean-58_S250
15TB0796	Staphylococcus epidermidis	*	0.347857	2015	Healthy sample	Healthy skin swab			15TB0796_S37
15TB0797	Staphylococcus epidermidis	*	0.275682	2015	Healthy sample	Healthy skin swab			YEAC1_S48
15TB0798	Staphylococcus haemolyticus	***	3.44692	2015	Healthy sample	Healthy skin swab			YEAC2_S44
15TB0799	Staphylococcus epidermidis	**	2.45801	2015	Healthy sample	Healthy skin swab			15TB0799_S38
15TB0800	Staphylococcus capitis	*	0.256858	2015	Healthy sample	Healthy skin swab			R-Dean-35_S227
15TB0801	Staphylococcus hominis	*	0.507283	2015	Healthy sample	Healthy skin swab			15TB0801_S39
15TB0802	Staphylococcus epidermidis	**	1.97795	2015	Healthy sample	Healthy skin swab			15TB0802_S40
15TB0803	Staphylococcus hominis	**	1.50081	2015	Healthy sample	Healthy skin swab			R-Dean-53_S245
15TB0804	Staphylococcus warneri	***	3.76084	2015	Healthy sample	Healthy skin swab			RHL2_S43
15TB0805	Staphylococcus epidermidis	****	4.32462	2015	Healthy sample	Healthy skin swab			15TB0805_S41
15TB0806	Staphylococcus epidermidis	*	0.733382	2015	Healthy sample	Healthy skin swab			R-Dean-45_S237
15TB0807	Staphylococcus haemolyticus	*	0.422833	2015	Healthy sample	Healthy skin swab			15TB0807_S39
15TB0808	Staphylococcus epidermidis	*	0.696308	2015	Healthy sample	Healthy skin swab			15TB0808_S42
15TB0811	Staphylococcus hominis	**	1.98819	2015	Healthy sample	Healthy skin swab			15TB0811_S65
15TB0812	Staphylococcus epidermidis	*	0.876195	2015	Healthy sample	Healthy skin swab			15TB0812_S43
15TB0813	Staphylococcus hominis	**	1.62194	2015	Healthy sample	Healthy skin swab			NA
15TB0814	Staphylococcus epidermidis	****	4.32462	2015	Healthy sample	Healthy skin swab			15TB0814_S82
15TB0815	Staphylococcus hominis	**	1.49588	2015	Healthy sample	Healthy skin swab			15TB0815_S99
15TB0816	Staphylococcus hominis	***	2.76867	2015	Healthy sample	Healthy skin swab			15TB0816_S70
15TB0817	Staphylococcus capitis	*	0.350225	2015	Healthy sample	Healthy skin swab			NA
15TB0818	Staphylococcus hominis	**	1.61066	2015	Animal sample	Dog 1 Ear			15TB0818_S4
15TB0820	Staphylococcus epidermidis	****	4.31921	2015	Animal sample	Dog 1 Groin			15TB0820_S83
15TB0821	Staphylococcus epidermidis	****	4.3299	2015	Animal sample	Dog 1 Nose			NA
15TB0823	Staphylococcus warneri	*	0.254038	2015	Animal sample	Dog 1 Nose			R-Dean-67_S259
15TB0824	Staphylococcus hominis	**	2.62835	2015	Healthy sample	Healthy skin swab			15TB0824_S78
15TB0825	Staphylococcus epidermidis	*	0.529637	2015	Healthy sample	Healthy skin swab			15TB0825_S85
15TB0826	Staphylococcus haemolyticus	***	2.94876	2015	Healthy sample	Healthy skin swab			15TB0826_S86
15TB0827	Staphylococcus capitis	*	1.13525	2015	Healthy sample	Healthy skin swab			15TB0827_S100
15TB0828	Staphylococcus epidermidis	*	0.546775	2015	Healthy sample	Healthy skin swab			R-Dean-91_S283
15TB0829	Staphylococcus saprophyticus	*	0.457637	2015	Healthy sample	Healthy skin swab			R-Dean-59_S251
15TB0830	Staphylococcus epidermidis	**	1.34626	2015	Healthy sample	Healthy skin swab			15TB0830_S10
15TB0831	Staphylococcus warneri	**	1.45575	2015	Healthy sample	Healthy skin swab			15TB0831_S101
15TB0832	Staphylococcus epidermidis	*	0.519338	2015	Healthy sample	Healthy skin swab			15TB0832_S85
15TB0833	Staphylococcus epidermidis	*	0.622787	2015	Animal sample	Dog 2 Ear			15TB0833_S88
15TB0834	Staphylococcus haemolyticus	*	0.514763	2015	Animal sample	Dog 2 Ear			15TB0834_S91
15TB0835	Staphylococcus hominis	**	1.37304	2015	Healthy sample	Healthy skin swab			15TB0835_S77
15TB0836	Staphylococcus haemolyticus	**	2.35881	2015	Healthy sample	Healthy skin swab			15TB0836_S89
15TB0837	Staphylococcus warneri	**	1.3591	2015	Healthy sample	Healthy skin swab			15TB0837_S102
15TB0838	Staphylococcus epidermidis	**	1.38394	2015	Healthy sample	Healthy skin swab			15TB0838_S103
15TB0839	Staphylococcus epidermidis	*	0.57085	2015	Healthy sample	Healthy skin swab			R-Dean-5_S197
15TB0840	Staphylococcus haemolyticus	*	1.03825	2015	Healthy sample	Healthy skin swab			15TB0840_S3
15TB0841	Staphylococcus saprophyticus	**	2.17476	2015	Healthy sample	Healthy skin swab			15TB0841_S104
15TB0842	Staphylococcus epidermidis	***	3.24754	2015	Healthy sample	Healthy skin swab			15TB0842_S142
15TB0843	Staphylococcus haemolyticus	*	0.6997	2015	Healthy sample	Healthy skin swab			R-Dean-51_S243
15TB0844	Staphylococcus epidermidis	****	4.3299	2015	Healthy sample	Healthy skin swab			15TB0844_S144
15TB0845	Staphylococcus epidermidis	****	4.3075	2015	Healthy sample	Healthy skin swab			15TB0845_S145
15TB0846	Staphylococcus epidermidis	****	4.3075	2015	Healthy sample	Healthy skin swab			15TB0846_S146
15TB0847	Staphylococcus epidermidis	****	4.3075	2015	Healthy sample	Healthy skin swab			15TB0847_S139
15TB0848	Staphylococcus haemolyticus	*	0.924062	2015	Healthy sample	Healthy skin swab			15TB0848_S140
15TB0849	Staphylococcus haemolyticus	*	0.9309	2015	Healthy sample	Healthy skin swab			15TB0849_S72
15TB0850	Staphylococcus hominis	**	1.31724	2015	Healthy sample	Healthy skin swab			15TB0850_S105
15TB0851	Staphylococcus epidermidis	****	4.3075	2015	Healthy sample	Healthy skin swab			R-Dean-44_S236
15TB0852	Staphylococcus epidermidis	****	4.3075	2015	Healthy sample	Healthy skin swab			R-Dean-36_S228
15TB0853	Staphylococcus epidermidis	****	4.3075	2015	Healthy sample	Healthy skin swab			15TB0853_S2
15TB0854	Staphylococcus epidermidis	*	0.733913	2015	Healthy sample	Healthy skin swab			15TB0854_S92
15TB0857	Staphylococcus haemolyticus	*	0.795013	2015	Animal sample	Dog 1 Foot			15TB0857_S122
15TB0858	Staphylococcus warneri	*	0.86405	2015	Animal sample	Dog 1 Ear			15TB0858_S123
15TB0859	Staphylococcus epidermidis	****	4.3075	2015	Healthy sample	Healthy skin swab			15TB0859_S124
15TB0860	Staphylococcus epidermidis	*	0.823675	2015	Healthy sample	Healthy skin swab			15TB0860_S125
15TB0861	Staphylococcus lugdunensis	**	1.36694	2015	Healthy sample	Healthy skin swab			R-Dean-60_S252
15TB0863	Staphylococcus epidermidis	*	0.605325	2015	Healthy sample	Healthy skin swab			15TB0863_S113
15TB0864	Staphylococcus haemolyticus	*	0.495038	2015	Healthy sample	Healthy skin swab			R-Dean-68_S260
15TB0865	Staphylococcus haemolyticus	*	0.514587	2015	Healthy sample	Healthy skin swab			15TB0865_S26
15TB0866	Staphylococcus haemolyticus	*	0.387138	2015	Healthy sample	Healthy skin swab			15TB0866_S93
15TB0867	Staphylococcus haemolyticus	*	0.69985	2015	Healthy sample	Healthy skin swab			15TB0867_S31
15TB0868	Staphylococcus epidermidis	*	0.673062	2015	Healthy sample	Healthy skin swab			15TB0868_S128
15TB0869	Staphylococcus haemolyticus	*	0.725262	2015	Healthy sample	Healthy skin swab			15TB0869_S129
15TB0870	Staphylococcus epidermidis	***	2.93371	2015	Healthy sample	Healthy skin swab			15TB0870_S108
15TB0871	Staphylococcus epidermidis	***	3.02824	2015	Healthy sample	Healthy skin swab			R-Dean-83_S275
15TB0872	Staphylococcus epidermidis	***	2.76867	2015	Healthy sample	Healthy skin swab			15TB0872_S121
15TB0873	Staphylococcus epidermidis	*	0.350225	2015	Healthy sample	Healthy skin swab			15TB0873_S130
15TB0874	Staphylococcus epidermidis	**	1.61066	2015	Healthy sample	Healthy skin swab			15TB0874_S131
15TB0875	Staphylococcus haemolyticus	****	4.31921	2015	Animal sample	Dog 2 nose			15TB0875_S36
15TB0876	Staphylococcus haemolyticus	****	4.3299	2015	Animal sample	Dog 2 nose			15TB0876_S133
15TB0877	Staphylococcus epidermidis	*	0.254038	2015	Healthy sample	Healthy skin swab			15TB0877_S134
15TB0878	Staphylococcus epidermidis	*	0.529637	2015	Healthy sample	Healthy skin swab			15TB0878_S148
15TB0879	Staphylococcus epidermidis	***	2.94876	2015	Healthy sample	Healthy skin swab			15TB0879_S135
15TB0880	Staphylococcus epidermidis	*	0.546775	2015	Healthy sample	Healthy skin swab			15TB0880_S109
15TB0881	Staphylococcus haemolyticus	**	1.34626	2015	Healthy sample	Healthy skin swab			15TB0881_S40
15TB0883	Staphylococcus epidermidis	**	1.45575	2015	Healthy sample	Healthy skin swab			15TB0883_S137
15TB0884	Staphylococcus hominis	*	0.519338	2015	Healthy sample	Healthy skin swab			15TB0884_S1
15TB0885	Staphylococcus capitis	*	0.514763	2015	Healthy sample	Healthy skin swab			15TB0885_S138
15TB0886	Staphylococcus auricularis	*	0.336875	2015	Healthy sample	Healthy skin swab			R-Dean-75_S267
15TB0887	Staphylococcus auricularis	*	0.2371	2015	Healthy sample	Healthy skin swab			15TB0887_S110
15TB0888	Staphylococcus epidermidis	**	1.37304	2015	Healthy sample	Healthy skin swab			15TB0888_S94
15TB0889	Staphylococcus hominis	**	2.35881	2015	Healthy sample	Healthy skin swab			15TB0889_S146
15TB0890	Staphylococcus capitis	**	1.38394	2015	Healthy sample	Healthy skin swab			NA
15TB0891	Staphylococcus hominis	*	0.57085	2015	Healthy sample	Healthy skin swab			15TB0891_S95
15TB0892	Staphylococcus lugdunensis	*	1.03825	2015	Healthy sample	Healthy skin swab			R-Dean-93_S285
15TB0894	Staphylococcus capitis	**	2.17476	2015	Healthy sample	Healthy skin swab			15TB0894_S145
15TB0895	Staphylococcus haemolyticus	***	3.24754	2015	Healthy sample	Healthy skin swab			R-Dean-85_S277
15TB0896	Staphylococcus haemolyticus	*	0.6997	2015	Healthy sample	Healthy skin swab			15TB0896_S112
15TB0897	Staphylococcus capitis	****	4.3299	2015	Healthy sample	Healthy skin swab			15TB0897_S134
15TB0898	Staphylococcus capitis	*	0.0772125	2015	Healthy sample	Healthy skin swab			15TB0898_S16
15TB0899	Staphylococcus epidermidis	*	0.9276	2015	Healthy sample	Healthy skin swab			15TB0899_S100
15TB0901	Staphylococcus hominis	*	0.110275	2014	Clinical sample	Knee tissue	Not significant	Clinically infected	15TB0901_S119
15TB0902	Staphylococcus epidermidis	**	1.82333	2014	Clinical sample	Knee tissue	Not significant	Unsure	15TB0902_S147
15TB0904	Staphylococcus epidermidis	*	0.274225	2015	Healthy sample	Healthy skin swab			15TB0904_S30
15TB0905	Staphylococcus hominis	*	1.07107	2015	Healthy sample	Healthy skin swab			15TB0905_S62
15TB0907	Staphylococcus capitis	*	0.10165	2015	Healthy sample	Healthy skin swab			15TB0907_S148
15TB0908	Staphylococcus hominis	*	0.686775	2015	Healthy sample	Healthy skin swab			R-Dean-69_S261
15TB0909	Staphylococcus epidermidis	*	0.36065	2015	Healthy sample	Healthy skin swab			R-Dean-77_S269
15TB0910	Staphylococcus epidermidis	*	0.517075	2015	Healthy sample	Healthy skin swab			15TB0910_S114
15TB0911	Staphylococcus capitis	*	0.126663	2015	Healthy sample	Healthy skin swab			15TB0911_S52
15TB0912	Staphylococcus epidermidis	*	0.0765	2015	Healthy sample	Healthy skin swab			15TB0912_S82
15TB0913	Staphylococcus epidermidis	*	0.728112	2015	Healthy sample	Healthy skin swab			15TB0913_S150
15TB0914	Staphylococcus epidermidis	*	0.964475	2015	Healthy sample	Healthy skin swab			15TB0914_S151
15TB0915	Staphylococcus hominis	*	0.718025	2015	Healthy sample	Healthy skin swab			15TB0915_S152
15TB0916	Staphylococcus epidermidis	****	4.3089	2015	Healthy sample	Healthy skin swab			15TB0916_S107
15TB0917	Staphylococcus epidermidis	*	0.5303	2015	Healthy sample	Healthy skin swab			R-Dean-30_S222
15TB0918	Staphylococcus haemolyticus	*	0.5773	2015	Healthy sample	Healthy skin swab			15TB0918_S17
15TB0921	Staphylococcus haemolyticus	***	3.63141	2013	Clinical sample	Hip fluid	Significant	Clinically Infected	R360741_S30
15TB0922	Staphylococcus haemolyticus	*	0.264645	2013	Clinical sample	Hip fluid	Significant	Clinically Infected	15TB0922_S51
15TB0923	Staphylococcus hominis	*	1.06793	N/A	Healthy sample	Healthy skin swab			15TB0923_S16
15TB0924	Staphylococcus haemolyticus	*	0.29842	2015	Healthy sample	Healthy skin swab			15TB0924_S157
15TB0925	Staphylococcus epidermidis	*	0.222445	N/A	Clinical sample	Nose	Not significant		15TB0925_S158
15TB0926	Staphylococcus epidermidis	*	0.302558	N/A	Clinical sample	Ear	Not significant		15TB0926_S79
15TB0927	Staphylococcus epidermidis	*	0.588632	N/A	Clinical sample	Tip	Not significant		15TB0927_S159
15TB0928	Staphylococcus warneri	****	4.3145	N/A	Clinical sample	Tip	Not significant		15TB0928_S122
15TB0929	Staphylococcus haemolyticus	*	0.448658	N/A	Clinical sample	Blood Culture	Significant (pacemaker in situ)		15TB0929_S160
15TB0930	Staphylococcus epidermidis	*	0.4502	N/A	Clinical sample	Blood Culture	Not significant		15TB0930_S53
15TB0931	Staphylococcus epidermidis	**	1.79168	N/A	Clinical sample	-			15TB0931_S54
15TB0932	Staphylococcus epidermidis	****	4.32277	N/A	Clinical sample	Eye swab	Not significant		15TB0932_S55
15TB0933	Staphylococcus capitis	*	0.336795	N/A	Clinical sample	Blood culture	Not significant		15TB0933_S56
15TB0934	Staphylococcus hominis	*	0.453858	N/A		-			15TB0934_S27
15TB0935	Staphylococcus capitis	*	0.238983	N/A	Clinical sample				15TB0935_S28
15TB0936	Staphylococcus epidermidis	**	2.39886	N/A					15TB0936_S29
15TB0937	Staphylococcus hominis	*	0.212945	N/A	Clinical sample	Blood culture	Not significant		15TB0937_S57
15TB0938	Staphylococcus lugdunensis	*	0.125658	N/A	Clinical sample	Pus swab	Probable		R-Dean-14_S206
15TB0939	Staphylococcus hominis	*	0.177145	N/A	Clinical sample	Blood culture	Not significant		15TB0939_S59
15TB0940	Staphylococcus lugdunensis	*	0.408745	N/A	Clinical sample	Blood culture	Not significant		15TB0940_S103
15TB0941	Staphylococcus capitis	*	0.10617	N/A	Clinical sample	Blood culture	Not significant		15TB0941_S60
15TB0942	Staphylococcus epidermidis	**	2.24197	N/A	Clinical sample	Blood culture	Not significant		15TB0942_S92
15TB0943	Staphylococcus capitis	*	0.234657	N/A	Clinical sample	Blood culture	Not significant		R-Dean-6_S198
15TB0944	Staphylococcus hominis	*	1.09285	N/A					NA
15TB0945	Staphylococcus epidermidis	*	0.454845	N/A	Clinical sample	Blood culture	Not significant		15TB0945_S63
15TB0947	Staphylococcus hominis	*	0.15847	N/A	Clinical sample	Blood culture	Not significant		15TB0947_S66
15TB0948	Staphylococcus haemolyticus	*	0.851157	N/A	Clinical sample	Blood culture	Not significant		15TB0948_S61
15TB0949	Staphylococcus epidermidis	****	4.16717	N/A	Clinical sample	Blood culture	Not significant		R-Dean-92_S284
15TB0950	Staphylococcus epidermidis	****	4.29972	N/A	Clinical sample	Blood culture	Not significant		R-Dean-84_S276
15TB0951	Staphylococcus epidermidis	***	3.87526	N/A	Clinical sample	Blood culture	Not significant		15TB0951_S50
15TB0953	Staphylococcus hominis	*	0.422407	N/A	Clinical sample	Blood culture	Not significant		15TB0953_S41
15TB0955	Staphylococcus epidermidis	*	0.39077	N/A	Clinical sample	Blood culture	Not significant		15TB0955_S47
15TB0956	Staphylococcus pasteuri	**	1.59093	N/A	Clinical sample	Blood culture	Query significant- patient has infected graft		R-Dean-21_S213
15TB0957	Staphylococcus epidermidis	*	0.591145	N/A	Clinical sample	Blood culture	Not significant		15TB0957_S131
15TB0958	Staphylococcus epidermidis	**	1.82386	N/A	Clinical sample	Blood culture	Significant		15TB0958_S114
15TB0959	Staphylococcus hominis	*	0.20755	N/A	Clinical sample	Blood culture	Not significant		15TB0959_S76
15TB0960	Staphylococcus hominis	*	0.744082	N/A	Clinical sample	Blood culture	Not significant		15TB0960_S24
15TB0962	Staphylococcus warneri	*	0.474957	N/A	Clinical sample	Blood culture	Significant- patient immunocompromised		R-Dean-37_S229
15TB0963	Staphylococcus lugdunensis	*	0.30192	N/A	Clinical sample	Orthopaedic tissue	Significant	Clinically Infected	R-Dean-29_S221
15TB0964	Staphylococcus lugdunensis	***	3.50453	N/A	Clinical sample	Orthopaedic tissue	Significant	Infected osteomyelitis	15TB0964
15TB0965	Staphylococcus epidermidis	****	4.29972	N/A	Clinical sample	Tip	Not significant		NA
15TB0966	Staphylococcus lugdunensis	***	3.7227	N/A	Clinical sample	Orthopaedic tissue	Significant	Infected osteomyelitis	NA
15TB0967	Staphylococcus lugdunensis	*	0.4506	N/A	Clinical sample	Orthopaedic tissue	Significant		NA
15TB0968	Staphylococcus warneri	**	1.16386	N/A	Clinical sample	Blood culture	Not significant		15TB0968_S75
15TB0970	Staphylococcus lugdunensis	**	2.31515	N/A	Clinical sample	Orthopaedic tissue (knee)	Query Significant Same as R13873	Clinically Infected	15TB0970_S66
15TB0971	Staphylococcus epidermidis	*	0.547507	N/A	Clinical sample	Orthopaedic tissue	Significant	Not clinically infected	15TB0971_S67
15TB0972	Staphylococcus epidermidis	*	0.561758	N/A	Clinical sample	Blood culture	Not significant		15TB0972_S68
15TB0973	Staphylococcus warneri	*	0.302333	N/A	Clinical sample	Orthopaedic tissue (knee)	Significant	Clinically Infected	15TB0973_S58
15TB0974	Staphylococcus warneri	*	0.148133	N/A	Clinical sample	Orthopaedic tissue	Not significant		15TB0974_S60
15TB0975	Staphylococcus warneri	*	0.125783	N/A	Clinical sample	Orthopaedic tissue	Significant	Infected TKR	15TB0975_S56
15TB0976	Staphylococcus pettenkferi	*	0.65595	N/A	Clinical sample	Blood culture	Not significant		NA
15TB0977	Staphylococcus haemolyticus	*	0.738382	N/A	Clinical sample	Calf swab	Not significant		15TB0977_S120
15TB0978	Staphylococcus hominis	*	0.367057	N/A	Clinical sample	Blood culture	Not significant		15TB0978_S69
15TB0979	Staphylococcus epidermidis	*	0.499433	N/A	Clinical sample	Orthopaedic tissue	Significant	Not clinically infected	15TB0979_S70
15TB0980	Staphylococcus hominis	*	0.121207	N/A	Clinical sample				15TB0980_S71
15TB0981	Staphylococcus hominis	*	0.35585	N/A	Clinical sample	Blood cultrue	Not significant		15TB0981_S51
15TB0982	Staphylococcus epidermidis	*	0.664788	N/A	Clinical sample	Blood culture	Not significant		15TB0982_S123
15TB0983	Staphylococcus epidermidis	****	4.29455	N/A	Clinical sample	PEDI	Not significant		NA
15TB0984	Staphylococcus haemolyticus	*	0.303588	N/A	Clinical sample	Blood culture	Not significant		15TB0984_S105
15TB0985	Staphylococcus epidermidis	**	1.91209	N/A	Clinical sample	Orthopaedic tissue	Significant	Gross infection	NA
15TB0986	Staphylococcus epidermidis	**	1.41135	N/A	Clinical sample	CAPD	Significant	N/A	15TB0986_S72
15TB0987	Staphylococcus epidermidis	*	0.5573	N/A	Clinical sample	Orthopaedic tissue	Not significant	Not clinically infected	15TB0987_S73
15TB0988	Staphylococcus epidermidis	**	1.97586	N/A	Clinical sample	Blood Culture	Not significant		15TB0988_S74
15TB0989	Staphylococcus capitis	*	0.775763	N/A	Clinical sample	Blood culture	Not significant		15TB0989_S96
15TB0990	Staphylococcus hominis	*	0.704375	N/A	Clinical sample	Blood culture	Not significant		15TB0990_S23
15TB0991	Staphylococcus hominis	*	0.13535	N/A	Clinical sample	Blood culture	Not significant		15TB0991_S125
15TB0993	Staphylococcus cohnii	****	4.3145	N/A	Clinical sample	Blood Culture	Significant	N/A	15TB0993_S18
15TB0994	Staphylococcus epidermidis	****	4.29455	N/A	Clinical sample	Blood culture	Significant	N/A	15TB0994_S111
15TB0995	Staphylococcus epidermidis	****	4.29455	N/A	Clinical sample	Blood culture	Significant	N/A	15TB0995_S75
15TB0997	Staphylococcus capitis	*	0.237725	N/A	Clinical sample	Blood culture	Not significant		15TB0997_S76
15TB0998	Staphylococcus epidermidis	****	4.29455	2015	Healthy sample	Healthy skin swab			15TB0998_S77
15TB0999	Staphylococcus epidermidis	****	4.19621	2015	Healthy sample	Healthy skin swab			15TB0999_S78
15TB1000	Staphylococcus haemolyticus	*	0.419438	2015	Animal sample	Dog 1 Nose			15TB1000_S73
16TB0523	Staphylococcus vitulinus	*	0.223525	2016	Animal sample	Sheep udder swab			R-Dean-38_S230
16TB0524	Staphylococcus sciuri	***	2.76151	2016	Animal sample	Cat paw swab			15TB0524_S14
16TB0525	Staphylococcus xylosus	****	4.2762	2016	Animal sample	Sheep udder swab			16TB0525_S19
16TB0526	Staphylococcus succinus	*	0.5314	2016	Animal sample	Dog 3 Ear			16TB0526_S19
16TB0532	Staphylococcus epidermidis	*	0.825588	2015	Healthy sample	Healthy skin swab			15TB0532_S110
16TB0533	Staphylococcus epidermidis	**	1.7658	2015	Healthy sample	Healthy skin swab			15TB0533_S107
16TB0535	Staphylococcus hominis	*	0.262362	2014	Clinical sample	Knee tissue	Not significant	Clinically infected	16TB0535_S59
16TB0536	Staphylococcus simulans	****	4.2762	2016	Clinical sample	Urine culture			16TB0536_S81
16TB0537	Staphylococcus saprophyticus	**	2.01507	2016	Clinical sample	Urine culture			16TB0537_S26
16TB0538	Staphylococcus saprophyticus	**	1.20939	2016	Clinical sample	Urine culture			16TB0538_S42
16TB0539	Staphylococcus sciuri	**	2.59963	2016	Animal sample	Calf axilla swab			16TB0539_S12
16TB0540	Staphylococcus chromogenes	****	4.2762	2016	Animal sample	Calf axilla swab			R-Dean-40_S232
16TB0541	Staphylococcus chromogenes	****	4.2762	2016	Animal sample	Calf ear swab			R-Dean-54_S246
16TB0542	Staphylococcus chromogenes	****	4.2762	2016	Animal sample	Calf ear swab			16TB0542_S10
16TB0543	Staphylococcus haemolyticus	*	0.010075	2016	Animal sample	Calf ear swab			NA
16TB0544	Staphylococcus simulans	***	2.88929	2016	Animal sample	Cat paw swab			16TB0544_S116
16TB0545	Staphylococcus simulans	****	4.2762	2016	Clinical sample	Plate contamination			16TB0545_S11
16TB0546	Staphylococcus equorum	*	0.19045	2016	Animal sample	Dog 3 Ear			R-Dean-70_S262
16TB0547	Staphylococcus sciuri	***	3.00858	2016	Animal sample	Lamb Axilla swab			16TB0547_S9
16TB0548	Staphylococcus sciuri	*	0.713625	2016	Animal sample	Lamb Axilla swab			R-Dean-16_S208
16TB0549	Staphylococcus simulans	**	1.61344	2016	Animal sample	Lamb axilla swab			16TB0549_S117
16TB0550	Staphylococcus simulans	**	1.43864	2016	Animal sample	Lamb axilla swab			16TB0550_S141
16TB0551	Staphylococcus vitulinus	*	0.522625	2016	Animal sample	Lamb ear swab			16TB0551_S118
16TB0552	Staphylococcus simulans	**	1.57396	2016	Animal sample	Lamb ear swab			16TB0552_S142
16TB0553	Staphylococcus sciuri	****	4.28695	2016	Animal sample	Sheep hoof swab			16TB0553_S6
16TB0554	Staphylococcus vitulinus	****	4.28695	2016	Animal sample	Sheep udder swab			16TB0554_S8
16TB0555	Staphylococcus epidermidis	*	0.285737	2016	Animal sample	Cat paw swab			16TB0555_S167
16TB0559	Staphylococcus epidermidis	****	4.28695	2015	Healthy sample	Healthy skin swab			16TB0559_S7
16TB0560	Staphylococcus epidermidis	**	1.81701	2015	Healthy sample	Healthy skin swab			16TB0560_S164
16TB0561	Staphylococcus haemolyticus	*	0.50815	2015	Animal sample	Dog 1 Nose			R-Dean-24_S216
16TB0562	Staphylococcus hominis	*	0.19765	2014	Clinical sample	Knee tissue	Not significant	Clinically infected	16TB0562_S143
16TB0563	Staphylococcus haemolyticus	*	0.673687	2015	Animal sample	Dog 1 Groin			16TB0563_S144
16TB0564	Staphylococcus haemolyticus	*	0.707425	2015	Animal sample	Dog 1 Groin			16TB0564_S5
16TB0565	Staphylococcus hominis	*	0.344213	2015	Healthy sample	Healthy skin swab			16TB0565_S54
16TB0566	Staphylococcus hominis	*	0.30755	2015	Healthy sample	Healthy skin swab			R-Dean-56_S248
16TB0567	Staphylococcus epidermidis	**	2.69293	2014	Clinical sample	Knee tissue	Not significant	?	16TB0567_S161
16TB0568	Staphylococcus epidermidis	**	2.4491	2014	Clinical sample	Knee tissue	Not significant	?	16TB0568_S163
16TB0569	Staphylococcus epidermidis	*	0.461775	2015	Healthy sample	Healthy skin swab			16TB0569_S162
16TB0570	Staphylococcus hominis	**	1.33696	2015	Healthy sample	Healthy skin swab			16TB0570_S52
16TB0571	Staphylococcus epidermidis	*	0.750725	2015	Clinical sample	Hip fluid	Significant	-	16TB0571_S165
16TB0575	Staphylococcus epidermidis	**	1.78736	2015	Clinical sample	Aspirate	Fluclox R isolate is significant. Fluclox S isolate prob not		16TB0575_S169
16TB0576	Staphylococcus hominis	*	0.830288	2015	Clinical sample	Hip tissue	Fluclox R isolate is significant. Fluclox S isolate prob not	-	16TB0576_S170
16TB0577	Staphylococcus epidermidis	**	1.7529	2015	Clinical sample	Thoracic spine fluid	Significant (post surgery)	Clinically Infected	16TB0577_S127
16TB0578	Staphylococcus epidermidis	**	1.53338	2015	Clinical sample	Breast aspirate	Not significant		16TB0578_S121
16TB0579	Staphylococcus epidermidis	***	2.79062	2015	Clinical sample	Vit. Tap	Significant	N/A	16TB0579_S86
16TB0580	Staphylococcus epidermidis	**	2.51417	2015	Clinical sample	Hip tissue	Not significant (probable contaminant)	Clinically Infected	R-Dean-86_S278
16TB0581	Staphylococcus epidermidis	**	1.35405	2015	Clinical sample	Hip tissue	Significant	No notes	16TB0581_S171
16TB0582	Staphylococcus simulans	**	2.4666	2015	Clinical sample	Material- suture	Significant	No notes	16TB0582_S129
16TB0583	Staphylococcus simulans	**	1.46359	2015	Clinical sample	Deep leg tissue	Significant	No notes	16TB0583_S74
16TB0584	Staphylococcus xylosus	*	0.641395	2015	Clinical sample	Knee tissue	Significant (3/5)	Not clinically infected	16TB0584_S90
16TB0585	Staphylococcus warneri	*	0.237595	2015	Clinical sample	Knee tissue	Significant (3/5)	Not clinically infected	16TB0585_S172
16TB0586	Staphylococcus caprae	***	2.87916	2015	Clinical sample	Bone foot	Unknown (single sample)	No notes	16TB0586_S119
16TB0587	Staphylococcus haemolyticus	*	0.398382	2015	Clinical sample	Hip tissue	Not significant	Not clinically infected	R-Dean-94_S286
16TB0588	Staphylococcus epidermidis	****	4.28957	2016	Clinical sample	Urine culture	Not significant		R-Dean-7_S199
16TB0589	Staphylococcus saprophyticus	****	4.28957	2016	Clinical sample	Urine culture	Not significant		R-Dean-15_S207
16TB0590	Staphylococcus epidermidis	*	0.403182	2015	Clinical sample	Knee tissue	? Significant (only1 sample)	No notes	R-Dean-23_S215
16TB0591	Staphylococcus warneri	*	0.524257	2015	Clinical sample	Knee tissue	? Significant (only1 sample)	No notes	16TB0591_S32
16TB0592	Staphylococcus saprophyticus	**	1.20554	2016	Clinical sample	Urine culture	Not significant (E.coli)		16TB0592_S174
16TB0593	Staphylococcus saprophyticus	**	1.48809	2016	Clinical sample	Urine culture	Not significant		16TB0593_S175
16TB0594	Staphylococcus epidermidis	**	1.52693	2016	Clinical sample	Urine culture	NSG		16TB0594_S128
16TB0595	Staphylococcus epidermidis	**	2.50911	N/A	Clinical sample	Hip tissue	Unknown- single sample	No notes	16TB0595_S38
16TB0596	Staphylococcus saprophyticus	****	4.27886	2016	Clinical sample	Urine culture	Significant		16TB0596_S176
16TB0597	Staphylococcus epidermidis	****	4.28957	2015	Clinical sample	Patella tissue	Fluclox sens strain is significant, resistant strain is not significant	No notes	16TB0597_S177
16TB0598	Staphylococcus epidermidis	**	1.16612	2015	Clinical sample	Patella tissue		No notes	16TB0598_S93
16TB0599	Staphylococcus epidermidis	**	1.78332	2015	Clinical sample	Knee tissue	Not significant	Clinically Infected	16TB0599_S80
16TB0600	Staphylococcus epidermidis	****	4.28957	2015	Clinical sample	Capsule tissue	Significant	Not clinically infected	16TB0600_S178
16TB0601	Staphylococcus warneri	**	1.51651	2015	Clinical sample	Knee tissue	?significant (2/6)	Not clinically infected	16TB0601_S179
16TB0604	Staphylococcus epidermidis	****	4.28957	2015	Clinical sample	Hip joint fluid	Not significant	No notes	16TB0604_S33
16TB0605	Staphylococcus epidermidis	**	1.35459	2015	Clinical sample	Hip aspirate	Fluclox R isolate is significant. Fluclox S isolate prob not	Clinically Infected	16TB0605_S117
16TB0606	Staphylococcus epidermidis	****	4.28957	2015	Clinical sample	Hip fluid	Significant	Probably clinically infected	16TB0606_S180
16TB0607	Staphylococcus epidermidis	****	4.296	2015	Clinical sample	Hip fluid	Significant	Probably clinically infected	R-Dean-31_S223
16TB0608	Staphylococcus epidermidis	*	0.798637	2015	Clinical sample	Synovial fluid	Not significant 1/4	No notes	R-Dean-39_S231
16TB0609	Staphylococcus epidermidis	*	0.601538	2015	Clinical sample	Hip tissue	Significant	No notes	16TB0609_S97
16TB0610	Staphylococcus epidermidis	**	2.01731	2015	Clinical sample	Patella tissue	Not significant (1/6 scanty pus)	No notes	16TB0610_S182
16TB0611	Staphylococcus warneri	**	1.46005	2015	Clinical sample	Knee tissue	query significant 1/4	pus +++ Probable	16TB0611_S57
16TB0612	Staphylococcus epidermidis	****	4.296	2015	Clinical sample	Tissue	? Significant 1/2 No pus	Not clinically infected	16TB0612_S183
16TB0613	Staphylococcus epidermidis	*	0.777438	2015	Clinical sample	Capsule tissue	Not significant	Not clinically infected	16TB0613_S88
16TB0614	Staphylococcus epidermidis	**	1.66622	2015	Clinical sample	Tissue	Significant	No notes	R-Dean-8_S200
16TB0615	Staphylococcus capitis	****	4.11401	2015	Clinical sample	Patella tissue	Fluclox sens strain is significant, resistant strain is not significant	No notes	16TB0615_S185
16TB0616	Staphylococcus epidermidis	**	1.52381	2015	Clinical sample	Hip Tissue	Significant	-	16TB0616_S136
16TB0617	Staphylococcus epidermidis	**	1.653	2015	Clinical sample	HipTissue	Significant	-	16TB0617_S137
16TB0618	Staphylococcus epidermidis	**	1.71155	2015	Clinical sample	Subtalar fluid	Wrong number		16TB0618_S94
16TB0619	Staphylococcus epidermidis	*	0.618175	2015	Clinical sample	Ankle bone	Not signigicant 1/5	No notes	16TB0619_S138
16TB0620	Staphylococcus hominis	*	0.97375	2015	Clinical sample	Knee tissue	Not significant 1/6	No notes	16TB0620_S139
16TB0621	Staphylococcus epidermidis	****	4.296	2015	Clinical sample	Hip fluid	Probable	Not clinically infected	16TB0621_S140
16TB0622	Staphylococcus epidermidis	****	4.296	2015	Clinical sample	Tissue	Significant (probably)	Not clinically infected	16TB0622_S141
16TB0623	Staphylococcus caprae	****	4.296	2015	Clinical sample	Ankle bone	Not signigicant 1/5	No notes	16TB0623_S120
16TB0624	Staphylococcus saprophyticus	***	3.48466	2016	Clinical sample	Urine culture	Not significant (E.coli)		16TB0624_S28
16TB0625	Staphylococcus epidermidis	*	0.673013	2015	Clinical sample	Hip tissue	Unknown (single sample)	No notes	R-Dean-48_S240
16TB0626	Staphylococcus epidermidis	**	1.99989	2015	Clinical sample				16TB0626_S132
16TB0627	Staphylococcus epidermidis	**	1.66321	2015	Clinical sample	Hip tissue	Significant	No notes	16TB0627_S112
16TB0628	Staphylococcus saprophyticus	****	4.296	2015	Clinical sample	Urine culture	Significant		R-Dean-95_S287
